# Supplementary material for: A Comparative Study of Composition and Soluble Polysaccharide Content between Brewer’s Spent Yeast and Cultured Yeast Cells
Source: Foods. 2024 May 17;13(10):1567. doi: 10.3390/foods13101567 (PMC11121356; doi:10.3390/foods13101567)
Supplement: Supplementary file 1 [file foods-13-01567-s001.zip]

Archive with 1 entries (1 files):
- foods-2991159-supplementary.pdf
